# Supplementary material for: Bioinformatic analysis of the CLE signaling peptide family
Source: BMC Plant Biol. 2008 Jan 3;8:1. doi: 10.1186/1471-2229-8-1 (PMC2254619; doi:10.1186/1471-2229-8-1)
Supplement: Additional file 1 — Table of Identification. [file 1471-2229-8-1-S1.XLS]

## Sheet: Sheet1
CLE	Representative	Synonyms	Organism	ID (representative seq)	identity threshold						MW	pI	Length	Motif	57	57	Protein/Gene Annotation
					1	0.99	0.95	0.9	0.8	0.7				start	stop	sequence
1	AT_GEN_At1g73165.1	CLE1	Arabidopsis thaliana	AT_GEN_At1g73165.1	301	264	255	244	230	216	8337.83	9.5937	74	57	74	FNESMRLSPGGPDPRHH	At1g73165.1 68414.m08464 Clavata3 / ESR-Related-1 (CLE1) Clavata3/ESR-Related-1 (CLE1)
		CLE01		ATEST_At1g73165.1_+1	301	264	255	244	230	216	8337.83	9.5937	74	57	74	FNESMRLSPGGPDPRHH	At1g73165.1
2	AT_GEN_At4g18510.1	CLE2	Arabidopsis thaliana	AT_GEN_At4g18510.1	282	246	238	230	217	205	7828.88	7.6201	75	58	75	GKSPERLSPGGPDPQHH	At4g18510.1 68417.m02744 Clavata3 / ESR-Related-2 (CLE2) CLAVATA3/ESR-Related-2 (CLE2)
		CLE02		ATEST_TC276014_+3	282	246	238	230	217	205	8340.54	7.6201	80	63	80	GKSPERLSPGGPDPQHH	TC276014 GB|AAR92325.1|40824015|BT011289 At4g18510 {Arabidopsis thaliana;} , complete
		CLE02		AT-TA_TA22709_3702_+1	282	246	238	230	217	205	8340.54	7.6201	80	63	80	GKSPERLSPGGPDPQHH	TA22709 3702 Hypothetical protein F28J12.170 related cluster
3	AT_GEN_At1g06225.1	CLE3	Arabidopsis thaliana	ATEST_At1g06225.1_+1	268	235	227	221	208	197	9481.05	9.501	83	66	83	TLDSKRLSPGGPDPRHH	At1g06225.1
		CLE03		AT_GEN_At1g06225.1	268	235	227	221	208	197	9481.05	9.501	83	66	83	TLDSKRLSPGGPDPRHH	At1g06225.1 68414.m00657 Clavata3 / ESR-Related-3 (CLE3) CLAVATA3/ESR-Related 3 (CLE3)
4	AT_GEN_At2g31081.1	CLE4	Arabidopsis thaliana	AT_GEN_At2g31081.1	277	242	234	226	213	197	9051.54	9.5026	80	63	80	TLDSKRLSPGGPDPRHH	At2g31081.1 68415.m03793 Clavata3 / ESR-Related-4 (CLE4) CLAVATA3/ESR-Related 4 (CLE4)
		CLE04		ATEST_TC276274_+3	277	242	234	226	213	197	9278.8	9.5026	82	65	82	TLDSKRLSPGGPDPRHH	TC276274 GB|AAT06406.1|46931204|BT012587 At2g31081 {Arabidopsis thaliana;} , complete
		CLE04		AT-TA_TA18061_3702_+3	277	242	234	226	213	197	9278.8	9.5026	82	65	82	TLDSKRLSPGGPDPRHH	TA18061 3702 CLE6, putative related cluster
5	AT_GEN_At2g31082.1	CLE5	Arabidopsis thaliana	AT_GEN_At2g31082.1	250	219	211	206	193	185	9738.28	10.1016	86	59	77	QNEVDRFSPGGPDPQHHS	At2g31082.1 68415.m03794 Clavata3 / ESR-Related-7 (CLE7) CLAVATA3/ESR-Related 7 (CLE7)
		CLE05		ATEST_TC268820_+1	250	219	211	206	193	185	9738.28	10.1016	86	59	77	QNEVDRFSPGGPDPQHHS	TC268820 UP|Q8S8N1 (Q8S8N1) CLE5, complete
6	AT_GEN_At2g31085.1	CLE6	Arabidopsis thaliana	AT_GEN_At2g31085.1	261	230	222	216	203	106	9191.65	9.1021	81	64	81	LVDSERVSPGGPDPQHH	At2g31085.1 68415.m03796 Clavata3 / ESR-Related-6 (CLE6) CLAVATA3/ESR-Related 6 (CLE6)
		CLE06		ATEST_TC257594_+2	261	230	222	216	203	106	9489.01	9.1021	84	67	84	LVDSERVSPGGPDPQHH	TC257594 CLE4 [Arabidopsis thaliana]
		CLE06		AT-TA_AY086725_+2	261	230	222	216	203	106	9489.01	9.1021	84	67	84	LVDSERVSPGGPDPQHH	AY086725 CLE4 related cluster
7	AT_GEN_At2g31083.1	CLE7	Arabidopsis thaliana	AT_GEN_At2g31083.1	245	124	119	115	108	106	9131.61	10.6068	81	64	81	LVSSDRVSPGGPDPQHH	At2g31083.1 68415.m03795 Clavata3 / ESR-Related-5 (CLE5) CLAVATA3/ESR-Related 5 (CLE5)
		CLE07		ATEST_TC268089_+1	141	124	119	115	108	106	12647.7	10.2346	114	97	114	LVSSDRVSPGGPDPQHH	TC268089 UP|Q8S8N2 (Q8S8N2) CLE7, complete
		CLE07		AT-TA_AY464584_+3	245	124	119	115	108	106	9732.32	10.6068	87	70	87	LVSSDRVSPGGPDPQHH	AY464584 CLE7 related cluster
8		CLE8/not found	Arabidopsis thaliana	AT1G7775	--	--	--	--	--	--	9703.46	10.43	86	56	72	LFRTMRRVPTGPNPLHH	--
9	AT_GEN_At1g26600.1	CLE9	Arabidopsis thaliana	AT_GEN_At1g26600.1	125	68	65	63	62	61	13966.1	11.5683	120	103	120	YGVDKRLVPSGPNPLHN	At1g26600.1 68414.m03240 CLE9, putative CLAVATA3/ESR-Related 9 (CLE9); similar to hypothetical protein GB:AAF67770 GI:7705091 from [Arabidopsis thaliana]
		CLE09		ATEST_TC267264_+3	76	68	65	63	62	61	16866.5	11.1917	145	128	145	HHISPPQPGSLNYARN	TC267264 UP|Q9FZE4 (Q9FZE4) T1K7.3 protein, complete
		CLE09		AT-TA_AY086355_+3	77	68	65	63	62	61	16926.6	11.1917	145	128	145	YGVDKRLVPSGPNPLHN	AY086355 CLE gene family, putative related cluster
10	AT_GEN_At1g69320.1	CLE10	Arabidopsis thaliana	AT_GEN_At1g69320.1	168	148	142	138	131	127	12553.4	11.3512	107	90	107	YGVEKRLVPSGPNPLHN	At1g69320.1 68414.m07950 CLE10, putative CLAVATA3/ESR-Related 10 (CLE10)
		CLE10		ATEST_At1g69320.1_+1	168	148	142	138	131	127	12553.4	11.3512	107	90	107	YGVEKRLVPSGPNPLHN	At1g69320.1
		CLE10		AT-TA_DQ056515_+1	168	148	142	138	131	127	12553.4	11.3512	107	90	107	YGVEKRLVPSGPNPLHN	DQ056515 Putative CLE10 related cluster
11	AT_GEN_At1g49005.1	CLE11	Arabidopsis thaliana	AT_GEN_At1g49005.1	203	179	173	168	159	153	11414.1	10.6628	99	82	99	YNDEERVVPSGPNPLHH	At1g49005.1 68414.m05494 CLE11, putative CLAVATA3/ESR-Related 11 (CLE11)
		CLE11		ATEST_At1g49005.1_+1	203	179	173	168	159	153	11414.1	10.6628	99	82	99	YNDEERVVPSGPNPLHH	At1g49005.1
12	AT_GEN_At1g68795.1	CLE12	Arabidopsis thaliana	AT_GEN_At1g68795.1	121	108	104	101	95	93	14044	10.5498	118	101	118	YGVEKRRVPSGPNPLHH	At1g68795.1 68414.m07864 CLE12 CLAVATA3/ESR-Related 12
		CLE12		ATEST_TC256908_+3	121	108	104	101	95	93	14419.4	10.5499	121	104	121	YGVEKRRVPSGPNPLHH	TC256908 homologue to UP|Q9FZE4 (Q9FZE4) T1K7.3 protein, partial (24%)
		CLE12		AT-TA_TA18709_3702_+3	121	108	104	101	95	93	14419.4	10.5499	121	104	121	YGVEKRRVPSGPNPLHH	TA18709 3702 Cluster related to UPI0000163263; Hypothetical protein
13	AT_GEN_At1g73965.1	CLE13	Arabidopsis thaliana	AT_GEN_At1g73965.1	152	133	128	124	117	115	11952	11.5362	107	90	107	YGVEKRLVPSGPNPLHH	At1g73965.1 68414.m08566 CLE13 CLAVATA3/ESR-Related 13 (CLE13)
		CLE13		ATEST_TC268809_+1	152	133	128	124	117	115	11952	11.5362	107	90	107	YGVEKRLVPSGPNPLHH	TC268809 UP|Q6NMF0 (Q6NMF0) At1g73965, complete
		CLE13		AT-TA_TA9274_3702_+2	152	133	128	124	117	115	12352.5	11.5362	111	94	111	YGVEKRLVPSGPNPLHH	TA9274 3702 At1g73965 related cluster
14	AT_GEN_At1g63245.1	CLE14	Arabidopsis thaliana	AT_GEN_At1g63245.1	280	244	236	228	215	203	9036.55	10.9477	80	62	80	YGASARLVPKGPNPLHNK	At1g63245.1 68414.m07149 CLE14, putative CLAVATA3/ESR-Related 14 (CLE14)
		CLE14		ATEST_At1g63245.1_+1	280	244	236	228	215	203	9036.55	10.9477	80	62	80	YGASARLVPKGPNPLHNK	At1g63245.1
15		CLE15/not found	Oryza sativa	CLE15_Os_AC078840	--	--	--	--	--	--	9807.45	10.26	91	75	91	HAVSKRLVPQGPNPLHN	--
16	AT_GEN_At2g01505.1	CLE16	Arabidopsis thaliana	AT_GEN_At2g01505.1	188	168	162	157	149	144	11756.2	10.1485	103	86	103	YKDDKRLVHTGPNPLHN	At2g01505.1 68415.m00074 CLE16, putative CLAVATA3/ESR-Related 16 (CLE16)
				ATEST_TC277517_+1	188	168	162	157	149	144	11756.2	10.1485	103	86	103	YKDDKRLVHTGPNPLHN	TC277517 GB|AAS49068.1|44917487|BT011705 At2g01505 {Arabidopsis thaliana;} , complete
			Arabidopsis thaliana	ATEST_TC258984_-1	190	169	163	158	149	144	11318.4	8.2414	102	85	102	YQDDTRLVHTGPNPLHN	TC258984 similar to GB|AAS49068.1|44917487|BT011705 At2g01505 {Arabidopsis thaliana;} , partial (97%)
				AT-TA_AI993471_+1	191	169	163	158	149	144	11299.4	7.6695	102	85	102	YQDDTRLVHTGPNPLHN	AI993471 CLE16, putative related cluster
17	AT_GEN_At1g70895.1	CLE17	Arabidopsis thaliana	AT_GEN_At1g70895.1	204	40	39	37	36	35	11365.1	11.1889	99	82	99	YGDDKRVVHTGPNPLHN	At1g70895.1 68414.m08180 CLE17, putative CLAVATA3/ESR-Related 17 (CLE17)
		CLE17		ATEST_TC267074_+3	43	40	39	37	36	35	21879.5	10.4873	189	172	189	YGDDKRVVHTGPNPLHN	TC267074 homologue to UP|Q9SDN6 (Q9SDN6) FH protein NFH1, partial (3%)
		CLE17 99% identity		AT-TA_TA22658_3702_+3	44	40	39	37	36	35	21823.5	10.4195	189	172	189	YGDDKRVVHTGPNPLHN	TA22658 3702 Hypothetical protein related cluster
18	AT_GEN_At1g66145.1	CLE18	Arabidopsis thaliana	AT_GEN_At1g66145.1	195	172	166	161	152	147	11362.9	6.6777	101	31	49	LIGVDRQIPTGPDPLHNP	At1g66145.1 68414.m07507 CLE18, putative CLAVATA3/ESR-Related 18 (CLE18)
		CLE18 found		ATEST_At1g66145.1_+1	195	172	166	161	152	147	11362.9	6.6777	101	31	49	LIGVDRQIPTGPDPLHNP	At1g66145.1
19	AT_GEN_At3g24225.1	CLE19	Arabidopsis thaliana	AT_GEN_At3g24225.1	302	166	160	155	147	142	8149.39	7.6949	74	56	74	ALDSKRVIPTGPNPLHNR	At3g24225.1 68416.m03040 CLE19, putative CLAVATA3/ESR-Related 19 (CLE19)
		CLE19		ATEST_TC258494_+3	186	166	160	155	147	142	11537.3	10.0675	103	85	103	ALDSKRVIPTGPNPLHNR	TC258494 UP|Q8W261 (Q8W261) CLV3/ESR-related 19, complete
		CLE19		AT-TA_AF343657_+3	186	166	160	155	147	142	11537.3	10.0675	103	85	103	ALDSKRVIPTGPNPLHNR	AF343657 CLV3/ESR-related 19 related cluster
20	AT_GEN_At1g05065.1	CLE20	Arabidopsis thaliana	AT_GEN_At1g05065.1	269	236	228	222	209	198	9538.23	11.852	83	64	82	ILPDKRKVKTGSNPLHNK	At1g05065.1 68414.m00508 CLE20, putative CLAVATA3/ESR-Related 20 (CLE20)
		CLE20		ATEST_At1g05065.1_+1	269	236	228	222	209	198	9538.23	11.852	83	64	82	ILPDKRKVKTGSNPLHNK	At1g05065.1
21	AT_GEN_At5g64800.1	CLE21	Arabidopsis thaliana	AT_GEN_At5g64800.1	174	154	148	143	136	132	12377.4	11.6895	106	88	106	EEEEKRSIPTGPNPLHNK	At5g64800.1 68418.m08148 CLE21, putative CLAVATA3/ESR-Related 21 (CLE21)
		CLE21		ATEST_TC259187_+1	174	154	148	143	136	132	12377.4	11.6895	106	88	106	EEEEKRSIPTGPNPLHNK	TC259187 similar to UP|Q8VWF0 (Q8VWF0) CLV3/ESR-related 19, partial (20%)
22	AT_GEN_At5g12235.1	CLE22	Arabidopsis thaliana	AT_GEN_At5g12235.1	187	167	161	156	148	143	11509.9	10.454	103	85	103	FEDGKRRVFTGPNPLHNR	At5g12235.1 68418.m01436 CLE22, putative CLAVATA3/ESR-Related 22 (CLE22)
		CLE22		ATEST_At5g12235.1_+1	187	167	161	156	148	143	11509.9	10.454	103	85	103	FEDGKRRVFTGPNPLHNR	At5g12235.1
23	GMEST_TC166696_+2	CLE23	Glycine max	GMEST_TC166696_+2	287	251	243	233	221	208	9041.36	12.3123	77	58	76	FMSEKRRVPTGSNPLHNK	TC166696 similar to GP|8843744|dbj|BAA97292.1 gene id:MXK3.2~unknown protein {Arabidopsis thaliana}, partial (14%)
				GM-TA_TA16131_3847_+2	287	251	243	233	221	208	9041.36	12.3123	77	58	76	FMSEKRRVPTGSNPLHNK	TA16131 3847
			Glycine max	GMEST_BG315579_+3	390	347	333	317	296	208	2427.71	9.2988	21	0	18	YMSEKRRVPTGSNPLHNQ	BG315579
				GM-TA_BG315579_+3	390	347	333	317	296	208	2427.71	9.2988	21	0	18	YMSEKRRVPTGSNPLHNQ	BG315579 Hypothetical protein F23E12.220 related cluster
24	OS_GEN_Os01g03900.1	CLE24	Oryza sativa	OS_GEN_Os01g03900.1	200	78	75	73	71	70	10126.5	11.6194	97	79	97	FADDKRRIPSCPDALHNR	Os01g03900.1|11971.m07026|protein expressed protein
		CLE24		OSEST_NP891087_+2	200	78	75	73	71	70	10371.8	11.6194	100	82	100	FADDKRRIPSCPDALHNR	NP891087 Oryza sativa (japonica cultivar-group) cDNA clone:002-134-G05, full insert sequence
		CLE24		OSEST_TC260158_+1	87	78	75	73	71	70	14169.9	11.2588	137	119	137	FADDKRRIPSCPDALHNR	TC260158 weakly similar to UP|PR4B MOUSE (Q61136) Serine/threonine-protein kinase PRP4 homolog (PRP4 pre-mRNA processing factor 4 homolog) (Pre-mRNA protein kinase) , partial (3%)
		CLE24		OS-TA_AK107910_+2	200	78	75	73	71	70	10371.8	11.6194	100	82	100	FADDKRRIPSCPDALHNR	AK107910 Hypothetical protein P0408F06.27 related cluster
25	AT_GEN_At3g28455.1	CLE25	Arabidopsis thaliana	AT_GEN_At3g28455.1	227	199	192	187	176	169	8625.06	12.1633	81	52	70	FHVSKRKVPNGPDPIHNR	At3g28455.1 68416.m03555 CLE25, putative CLAVATA3/ESR-Related 25 (CLE25)
		CLE25		ATEST_TC277885_+1	227	199	192	187	176	169	9649.18	11.8352	91	62	80	FHVSKRKVPNGPDPIHNR	TC277885
		CLE25		AT-TA_AY084776_+1	227	199	192	187	176	169	9649.18	11.8352	91	62	80	FHVSKRKVPNGPDPIHNR	AY084776 Hypothetical protein related cluster
26	AT_GEN_At1g69970.1	CLE26	Arabidopsis thaliana	AT_GEN_At1g69970.1	130	115	111	107	100	98	13630.6	7.6088	118	72	90	YVASKRKVPRGPDPIHNR	At1g69970.1 68414.m08053 CLE26, putative CLAVATA3/ESR-Related 26 (CLE26);
		CLE26		ATEST_TC279804_+1	130	115	111	107	100	98	13630.6	7.6088	118	72	90	YVASKRKVPRGPDPIHNR	TC279804 F20P5.29 gene product
27	AT_GEN_At3g25905.1	CLE27	Arabidopsis thaliana	AT_GEN_At3g25905.1	215	188	181	176	166	159	10286	9.6594	91	74	91	ISESKRIVPSCPDPLHN	At3g25905.1 68416.m03229 CLE27, putative CLAVATA3/ESR-Related 27 (CLE27)
		CLE27		ATEST_TC276779_+3	215	188	181	176	166	159	10686.5	9.2263	94	77	94	ISESKRIVPSCPDPLHN	TC276779 UP|Q9LUA1 (Q9LUA1) Arabidopsis thaliana genomic DNA, chromosome 3, P1 clone: MPE11, complete
		CLE27		AT-TA_AY086873_+3	215	188	181	176	166	159	10686.5	9.2263	94	77	94	ISESKRIVPSCPDPLHN	AY086873 Arabidopsis thaliana genomic DNA, chromosome 3, P1 clone: MPE11 related cluster
28	ZMEST_TC289402_-1	CLE28	Zea mays	ZMEST_TC289402_-1	265	234	226	220	207	196	9406.75	11.7331	84	67	84	LSEAKRRVPQGSNPLHN	TC289402 weakly similar to PRF|NP 180809.2|30685321|NP 180809 expressed protein {Arabidopsis thaliana}, partial (42%)
		CLE28		ZM-TA_TA25173_4577_-1	266	234	226	220	207	196	9372.74	11.7331	84	67	84	LSEAKRRVPQGSNPLHN	TA25173 4577 Hypothetical protein At2g32500 related cluster
29	TAEST_BE498847	CLE29	Tritium aestivum	CLE29_Wheat_BE498847	--	--	--	--	--	--	9691.25	11.71	98	80	98	FGDDKRMAPSGSNPLHN	--
30	TAEST_BE414012	CLE30	Tritium aestivum	CLE30_Wheat_BE414012	--	--	--	--	--	--	19012.7	6.25	175	94	110	VMVAPRPVPSGPNPIHH	--
31	TAEST_BE402259	CLE31	Tritium aestivum	CLE31_Wheat_BE402259	--	--	--	--	--	--	18449.8	6.17	175	108	125	AMVAPRPVPSGPNPIHHR	--
32	GHEST_AW187682	CLE32	Gossypium hirsutum	CLE32_Cotton_AW187682	--	--	--	--	--	--	12034.4	6.34	109	93	109	YEDDMRVVHTGPNPLHN	--
33	LEEST_AW929449_+3	CLE33	Lycopersicum esculentum	LEEST_AW929449_+3	327	287	278	267	252	233	7108.25	12.5216	61	41	59	FKFENRRVPTGSNPLHNK	AW929449
		CLE33		LE-TA_AW929449_+1	327	287	278	267	252	233	7223.34	12.2436	62	42	60	FKFENRRVPTGSNPLHNK	AW929449
34	GMEST_TC170015_+2	CLE34	Glycine max	GMEST_TC170015_+2	153	134	129	125	118	116	12032.5	11.6606	111	81	99	NYMSKRRVPNGPDPIHNR	TC170015 similar to GP|21537003|gb|AAM61344.1 unknown {Arabidopsis thaliana}, partial (29%)
		CLE34/peptide543/549		GM-TA_TA27500_3847_+2	153	134	129	125	118	116	12032.5	11.6606	111	81	99	NYMSKRRVPNGPDPIHNR	TA27500 3847 Cluster related to UPI00001BF22F; hypothetical protein
35	MTEST_TC97631_-2	CLE35	Medicago truncatula	MTEST_TC97631_-2	298	262	253	242	228	214	8037.08	7.258	75	57	75	ELEDKRGVPSGANPLHNR	TC97631
		CLE35		MT-TA_TA10430_3880_+2	298	262	253	242	228	214	8037.08	7.258	75	57	75	ELEDKRGVPSGANPLHNR	TA10430 3880
36	MTEST_TC112429_+1	CLE36	Medicago truncatula	MTEST_TC112429_+1	101	90	86	83	80	78	14179.9	9.859	126	96	114	NYMSKRRVPNGPDPIHNR	TC112429
		CLE36/peptide543/549 100%identical		MT-TA_BQ139113_+1	101	90	86	83	80	78	11647.1	8.4794	102	70	85	LKHDDEQVVVGKDKG	BQ139113 Cluster related to UPI000056626B
37	MT_GEN_IMGA|AC144893_10.1	CLE37	Medicago truncatula	MT_GEN_IMGA|AC144893_10.1	208	182	176	171	162	155	9625.03	11.156	84	60	78	DISGDRLSPAGPDPQHNG	IMGA|AC144893_10.1 AC144893.15 56477-55827 F EGN_Mt041209 20041210 hypothetical protein
		CLE37		MTEST_TC105519_+2	208	182	176	171	162	155	11056.7	11.5003	97	73	91	DISGDRLSPAGPDPQHNG	TC105519
		CLE37		MT-TA_TA15778_3880_+2	208	182	176	171	162	155	11056.7	11.5003	97	73	91	DISGDRLSPAGPDPQHNG	TA15778 3880
38	MT_GEN_IMGA|AC144893_8.1	CLE38	Medicago truncatula	MT_GEN_IMGA|AC144893_8.1	246	215	207	202	190	182	9180.59	10.5962	81	64	81	AVPGDRLSPGGPNHIHN	IMGA|AC144893_8.1 AC144893.15 49915-49436 F EGN_Mt041209 20041210 hypothetical protein
		CLE38		MTEST_TC111926_+3	246	215	207	202	190	182	9850.47	10.203	87	70	87	AVPGDRLSPGGPNHIHN	TC111926
		CLE38		MT-TA_TA15612_3880_+3	246	215	207	202	190	182	9850.47	10.203	87	70	87	AVPGDRLSPGGPNHIHN	TA15612 3880
39	MTEST_TC104428_+3	CLE39	Medicago truncatula	MTEST_TC104428_+3	199	176	170	165	156	151	11062.9	11.2882	100	83	100	HAVSRHVVPSGPNPLHN	TC104428 UP|Q9FZE4 (Q9FZE4) T1K7.3 protein, partial (8%)
		CLE39		MT-TA_TA15201_3880_+3	199	176	170	165	156	151	11062.9	11.2882	100	83	100	HAVSRHVVPSGPNPLHN	TA15201 3880
40	AT_GEN_At5g12990.1	CLE40	Arabidopsis thaliana	AT_GEN_At5g12990.1	281	245	237	229	216	204	8856.24	9.7596	80	56	74	NEVEERQVPTGSDPLHHK	At5g12990.1 68418.m01489 CLE40, putative CLAVATA3/ESR-Related 40 (CLE40); similarity to CLAVATA3 signature
		CLE40		ATEST_TC268773_+1	281	245	237	229	216	204	8856.24	9.7596	80	56	74	NEVEERQVPTGSDPLHHK	TC268773
41	AT_GEN_At3g24770.1	CLE41	Arabidopsis thaliana	AT_GEN_At3g24770.1	131	116	112	108	101	99	11017.5	12.1578	99	82	98	FGNDAHEVPSGPNPIS	At3g24770.1 68416.m03109 CLE41, putative CLAVATA/ESR-Related 41 (CLE41)
		CLE41		ATEST_TC255991_+1	131	116	112	108	101	99	13216.2	12.1021	118	101	117	FGNDAHEVPSGPNPIS	TC255991
		CLE41		AT-TA_TA13011_3702_+1	131	116	112	108	101	99	13216.2	12.1021	118	101	117	FGNDAHEVPSGPNPIS	TA13011 3702 Putative CLE41 protein related cluster
42	ATEST_NP1098871_+1	CLE42	Arabidopsis thaliana	ATEST_NP1098871_+1	241	211	203	198	186	178	10105.7	12.2225	88	70	88	IGANEHGVPSGPNPISNR	NP1098871 putative CLAVATA3/ESR-related 42 precursor [Arabidopsis thaliana]
43	ATEST_TC259491_+1	CLE43	Arabidopsis thaliana	ATEST_TC259491_+1	210	85	81	79	76	74	11305.8	10.6528	96	79	96	FEDSNRRIPSSPDRLHN	TC259491
		CLE43		AT-TA_TA20658_3702_+1	95	85	81	79	76	74	15416.7	10.1839	130	113	130	FEDSNRRIPSSPDRLHN	TA20658 3702 Putative CLAVATA3/ESR-related 43 precursor related cluster
44	AT_GEN_At4g13195.1	CLE44	Arabidopsis thaliana	AT_GEN_At4g13195.1	106	95	91	88	84	82	12522.4	12.3486	112	95	111	FRAEAHEVPSGPNPIS	At4g13195.1 68417.m02052 expressed protein
		CLE44		ATEST_TC275167_+3	106	95	91	88	84	82	12739.6	12.1733	114	97	113	FRAEAHEVPSGPNPIS	TC275167 GB|AAO11557.1|27363276|BT002641 At4g13194/At4g13194 {Arabidopsis thaliana;} , complete
		CLE44		AT-TA_TA14661_3702_+3	106	95	91	88	84	82	13874.9	11.7545	124	107	123	FRAEAHEVPSGPNPIS	TA14661 3702 Hypothetical protein related cluster
45	ATEST_NP1098874_+1	CLE45	Arabidopsis thaliana	ATEST_NP1098874_+1	105	94	90	87	83	81	14474.5	10.4794	124	101	119	FKSSKRRVRRGSDPIHNK	NP1098874 putative CLAVATA3/ESR-related 45 precursor [Arabidopsis thaliana]
46	CLV3	CLV3 version1	Arabidopsis thaliana	ATEST_NP036120_+1	211	184	131	127	120	118	10856.5	7.8199	96	64	82	LHEELRTVPSGPDPLHHH	NP036120 CLAVATA3
		CLV03 alt version/peptide552		AT_GEN_At2g27250.2	223	195	188	183	120	118	10471.9	9.1516	92	60	78	LHEELRTVPSGPDPLHHH	At2g27250.2 68415.m03275 CLAVATA3 CLAVATA3/ESR-Related (CLE) family of proteins; ligand for CLV1; responsible for negative regulation of meristem cell differention and replacement
		CLV03 alt version/peptide552		ATEST_NP454516_+1	157	137	131	127	120	118	12475.4	8.5149	110	78	96	LHEELRTVPSGPDPLHHH	NP454516 CLAVATA3 [Arabidopsis thaliana]
		CLV03 alt version/peptide552		ATEST_TC260826_+3	223	195	188	183	120	118	10471.9	9.1516	92	60	78	LHEELRTVPSGPDPLHHH	TC260826 homologue to UP|CLV3 ARATH (Q9XF04) CLAVATA3 protein precursor, complete
		CLV03 alt version/peptide552		AT-TA_AY219132_+3	223	195	188	183	120	118	10471.9	9.1516	92	60	78	LHEELRTVPSGPDPLHHH	AY219132 CLAVATA3 protein precursor related cluster
		CLV3 version2	Arabidopsis thaliana	ATEST_TC280186_+2	214	187	180	175	165	158	10957.7	8.5161	94	62	80	LHEELRTVPSGPDPLHHH	TC280186 homologue to UP|CLV3 ARATH (Q9XF04) CLAVATA3 protein precursor, complete
		CLV03/peptide552		AT_GEN_At2g27250.1	214	187	180	175	165	158	10957.7	8.5161	94	62	80	LHEELRTVPSGPDPLHHH	At2g27250.1 68415.m03274 CLAVATA3 CLAVATA3/ESR-Related (CLE) family of proteins; ligand for CLV1; responsible for negative regulation of meristem cell differention and replacement
		CLV03/peptide552		AT-TA_AY219133_+2	214	187	180	175	165	158	10957.7	8.5161	94	62	80	LHEELRTVPSGPDPLHHH	AY219133 Protein At2g27250 related cluster
47	HGCLE	Hg-CLE/HgSYV46	Heterodera glycines	Hg-CLE_gi|12669899	--	--	--	--	--	--	14503.6	10.33	139	123	139	DKDPKRLSPSGPDPHHH	--
48	FON4	FON4	Oryza sativa	Oryza sativa fon4	--	--	--	--	--	--	12986.8	11.5	122	90	107	AAAELRSVPAGPDPMHHH	--
49	TDIF	TDIF	Zinnia elegans	CLE Zinnia elegans	--	--	--	--	--	--	14663.5	6.69	132	115	132	FEAGAHEVPSGPNPISNR	--
50	ATEST_NP213760_-2		Arabidopsis thaliana	ATEST_NP213760_-2	351	309	299	286	269	247	5408.21	11.248	49	18	36	VDSSKRRRPSGSDGIHVF	NP213760 F12M16.19
				ATEST_TC274315_-1	351	309	299	286	269	247	5408.21	11.248	49	18	36	VDSSKRRRPSGSDGIHVF	TC274315 GB|AAP68270.1|31711828|BT008831 At1g53290 {Arabidopsis thaliana;} , complete
				AT-TA_TA10150_3702_-1	351	309	299	286	269	247	5408.21	11.248	49	18	36	VDSSKRRRPSGSDGIHVF	TA10150 3702 F12M16.19 related cluster
51	GMEST_TC171126_+3		Glycine max	GMEST_TC171126_+3	132	117	113	109	102	100	12852.4	9.4401	118	100	118	FNASAHEVPSGPNPISNR	TC171126 similar to PIR|S61040|S61040 probable membrane protein YDL172c - yeast (Saccharomyces cerevisiae), partial (11%)
				GM-TA_TA36215_3847_-3	132	117	113	109	102	100	12852.4	9.4401	118	100	118	FNASAHEVPSGPNPISNR	TA36215 3847
52	GMEST_CA937306_+3		Glycine max	GMEST_CA937306_+3	311	273	264	253	238	138	7651.56	10.9691	65	48	65	YGVEKRRVPTGPNPLHH	CA937306 homologue to GP|21592724|gb| unknown {Arabidopsis thaliana}, partial (19%)
				GM-TA_TA31313_3847_-2	311	273	264	253	238	138	7988.9	10.6758	68	51	68	YGVEKRRVPTGPNPLHH	TA31313 3847 OSJNBa0038P21.7 protein related cluster
53	GMEST_TC162846_+3		Glycine max	GMEST_TC162846_+3	97	87	83	71	69	68	13989.6	6.505	128	111	127	FGADAHEVPSGPNPIS	TC162846 homologue to GP|21618281|gb|AAM67331.1 unknown {Arabidopsis thaliana}, partial (27%)
				GMEST_TC162847_+1	98	76	83	71	69	68	14074.7	6.2189	128	111	127	FGDDAHEVPSGPNPIS	TC162847 homologue to GP|21618281|gb|AAM67331.1 unknown {Arabidopsis thaliana}, partial (19%)
				GM-TA_BQ627547_-1	85	76	73	71	69	68	15332	6.507	139	122	138	FGDDAHEVPSGPNPIS	BQ627547 Hypothetical protein CBG22664 related cluster
				GM-TA_TA14900_3847_+1	98	76	83	71	69	68	14074.7	6.2189	128	111	127	FGDDAHEVPSGPNPIS	TA14900 3847
				GM-TA_TA8421_3847_+3	97	87	83	71	69	68	13989.6	6.505	128	111	127	FGADAHEVPSGPNPIS	TA8421 3847 SPBC215.13 protein related cluster
54	GM-TA_TA36705_3847_+1		Glycine max	GM-TA_TA36705_3847_+1	109	98	94	91	87	85	13660.7	10.5744	123	105	123	FGADKRKVYTGPNPLHNR	TA36705 3847 Cluster related to UPI00004D0907
55	GM-TA_TA34337_3847_+3		Glycine max	GM-TA_TA34337_3847_+3	110	99	95	92	88	86	13956.1	10.1126	123	106	123	FDDSKRRVPSCPDPLHN	TA34337 3847 Hypothetical protein related cluster
56	GMEST_TC157234_+3		Glycine max	GMEST_TC157234_+3	175	155	149	144	137	133	12268.9	11.9485	106	89	106	YGDEKRIIHTGPNPLHN	TC157234 similar to GP|21618200|gb|AAM67250.1 unknown {Arabidopsis thaliana}, partial (17%)
				GM-TA_BI472113_+3	175	155	149	144	137	133	12268.9	11.9485	106	89	106	YGDEKRIIHTGPNPLHN	BI472113 Raffinose synthase related cluster
				GS-TA_CA799368_+2	205	155	149	144	137	133	11257.7	11.3247	99	82	99	YGDEKRIIHTGPNPLHN	CA799368
57	GMEST_TC168522_+3		Glycine max	GMEST_TC168522_+3	337	162	156	151	143	139	6719.41	10.1103	59	42	59	HTVSHTATPGGPNPLHN	TC168522
				GM-TA_TA17258_3847_-2	182	162	156	151	143	139	12049.8	9.3289	104	87	104	HTVSHTATPGGPNPLHN	TA17258 3847 Cluster related to UPI00004D7974
58	GMEST_BI425547_+1		Glycine max	GMEST_BI425547_+1	218	190	183	178	168	161	10605.4	11.3841	93	76	93	HAVSHRLVPSGPNPLHN	BI425547 similar to GP|15289892|dbj hypothetical protein {Oryza sativa (japonica cultivar-group)}, partial (12%)
				GM-TA_BI425547_+1	218	190	183	178	168	161	10605.4	11.3841	93	76	93	HAVSHRLVPSGPNPLHN	BI425547
59	GMEST_BM086568_+1		Glycine max	GMEST_BM086568_+1	284	248	240	192	180	173	9083.41	9.2277	78	60	78	YFSQKRKVPNASDPLHNR	BM086568
				GM-TA_BM086568_+1	284	248	240	192	180	173	9083.41	9.2277	78	60	78	YFSQKRKVPNASDPLHNR	BM086568
				GM-TA_CD400448_-2	233	204	197	192	180	173	10501.9	9.688	89	71	89	YFSQKRKVPNASDPLHNR	CD400448 Putative homeobox transcription factor related cluster
60	GMEST_BE658554_-3		Glycine max	GMEST_BE658554_-3	292	256	248	237	224	211	8245.04	6.8016	76	58	76	FNASEHEVPSGPNPISNR	BE658554 homologue to PIR|H72173|H7217 D5L protein - variola minor virus (strain Garcia-1966), partial (23%)
				GM-TA_BE658554_-3	292	256	248	237	224	211	8245.04	6.8016	76	58	76	FNASEHEVPSGPNPISNR	BE658554
61	GMEST_BM085374_+2		Glycine max	GMEST_BM085374_+2	314	276	267	256	241	223	7022.76	6.5068	66	42	60	VEDSAREVPTGPDPLHHN	BM085374 homologue to GP|16945432|emb related to GLUCAN 1 3-BETA-GLUCOSIDASE PRECURSOR protein {Neurospora crassa}, partial (1%)
				GM-TA_TA39380_3847_+1	314	276	267	256	241	223	7022.76	6.5068	66	42	60	VEDSAREVPTGPDPLHHN	TA39380 3847
62	GMEST_TC171467_+2		Glycine max	GMEST_TC171467_+2	376	334	320	305	286	264	3752.97	6.0497	34	10	28	DGNTHRLAPEGPDPHHNF	TC171467
				GM-TA_TA31733_3847_+2	376	334	320	305	286	264	3752.97	6.0497	34	10	28	DGNTHRLAPEGPDPHHNF	TA31733 3847
63	GMEST_BU763224_+1		Glycine max	GMEST_BU763224_+1	381	338	324	309	290	268	3238.55	5.3902	30	13	30	YGVSLRDVPGGPNPLHN	BU763224 similar to GP|21592472|gb| CLE gene family putative {Arabidopsis thaliana}, partial (15%)
				GM-TA_BU763224_+1	381	338	324	309	290	268	3238.55	5.3902	30	13	30	YGVSLRDVPGGPNPLHN	BU763224
64	MT_GEN_IMGA|AC137080_19.1		Medicago truncatula	MT_GEN_IMGA|AC137080_19.1	189	59	57	55	54	53	11969.1	12.5762	102	72	90	VIVSKRRVPNGPDPIHNR	IMGA|AC137080_19.1 AC137080.13 104569-102347 E EGN_Mt041209 20041210 hypothetical protein
				MT_GEN_IMGA|AC147499_5.1	189	59	57	55	54	53	11969.1	12.5762	102	72	90	VIVSKRRVPNGPDPIHNR	IMGA|AC147499_5.1 AC147499.5 26650-24428 E EGN_Mt041209 20041210 hypothetical protein
				MTEST_BI311733_+1	67	59	57	55	54	53	18076.3	11.4763	153	123	141	VIVSKRRVPNGPDPIHNR	BI311733
				MT-TA_BI311733_+1	67	59	57	55	54	53	18076.3	11.4763	153	123	141	VIVSKRRVPNGPDPIHNR	BI311733
65	MTEST_TC109337_+3		Medicago truncatula	MTEST_TC109337_+3	111	100	96	93	89	87	13556.3	7.0547	123	105	123	FGVDAHEVPSGPNPISNR	TC109337
				MT-TA_TA9124_3880_+1	111	100	96	93	89	87	13556.3	7.0547	123	105	123	FGVDAHEVPSGPNPISNR	TA9124 3880 Hypothetical protein related cluster
66	MT_GEN_IMGA|AC146570_11.2		Medicago truncatula	MT_GEN_IMGA|AC146570_11.2	181	161	155	150	142	138	12308.3	10.7882	104	87	104	YGVEKRRVPTGPNPLHH	IMGA|AC146570_11.2 AC146570.6 54121-54435 I EGN_Mt060601 20060602 hypothetical protein
67	MTEST_BQ157494_+1		Medicago truncatula	MTEST_BQ157494_+1	349	307	297	284	267	245	5857.53	9.91	51	34	51	FDDSKRKVPSCPDPLHN	BQ157494 homologue to UP|Q9LUA1 (Q9LUA1) Arabidopsis thaliana genomic DNA, chromosome 3, P1 clone: MPE11, partial (15%)
				MT-TA_BQ157494_+1	349	307	297	284	267	245	5857.53	9.91	51	34	51	FDDSKRKVPSCPDPLHN	BQ157494
68	MT_GEN_IMGA|AC151522_11.1		Medicago truncatula	MT_GEN_IMGA|AC151522_11.1	51	45	43	41	40	39	18525	9.6867	170	65	83	EIGELRKVPSSPDPIHNS	IMGA|AC151522_11.1 AC151522.2 48457-47205 I EGN_Mt050217 20050303 hypothetical protein
69	MT_GEN_IMGA|AC146785_37.1		Medicago truncatula	MT_GEN_IMGA|AC146785_37.1	194	171	165	160	151	146	11804.4	11.1573	101	84	101	FGAEKRRVPTGPNPLHN	IMGA|AC146785_37.1 AC146785.12 143674-144188 I EGN_Mt050217 20050303 conserved hypothetical protein
				MT_GEN_IMGA|CR962131_9.1	194	171	165	160	151	146	11804.4	11.1573	101	84	101	FGAEKRRVPTGPNPLHN	IMGA|CR962131_9.1 CR962131.2 34319-34624 I EGN_Mt060601 20060602 hypothetical protein
70	MT_GEN_IMGA|AC151458_3.1		Medicago truncatula	MT_GEN_IMGA|AC151458_3.1	207	181	175	170	161	154	11269.8	11.3788	97	80	97	YGVDKRLVPTGPNPLHH	IMGA|AC151458_3.1 AC151458.27 52577-52870 L EGN_Mt060601 20060602 hypothetical protein
71	MT_GEN_IMGA|CT009655_15.1		Medicago truncatula	MT_GEN_IMGA|CT009655_15.1	222	194	187	182	172	165	10690.2	8.7532	92	74	92	LGDEKRKIYTGPNPLHNR	IMGA|CT009655_15.1 CT009655.2 94632-95526 L EGN_Mt060320 20060331 hypothetical protein
72	MTEST_BQ122845_+3		Medicago truncatula	MTEST_BQ122845_+3	256	225	217	212	199	190	9470.08	10.224	85	66	84	NQSNKRTVKKGSNPIHNR	BQ122845
				MT-TA_BQ122845_+3	256	225	217	212	199	190	9470.08	10.224	85	66	84	NQSNKRTVKKGSNPIHNR	BQ122845
73	MT_GEN_IMGA|AC123570_7.1		Medicago truncatula	MT_GEN_IMGA|AC123570_7.1	307	269	260	249	235	219	8382.75	12.3962	72	53	71	FKSQKRKVPTGSNPLHNK	IMGA|AC123570_7.1 AC123570.7 40067-39214 L EGN_Mt041209 20041210 hypothetical protein
				MT_GEN_IMGA|AC147960_13.1	307	269	260	249	235	219	8382.75	12.3962	72	53	71	FKSQKRKVPTGSNPLHNK	IMGA|AC147960_13.1 AC147960.8 44199-45052 L EGN_Mt041209 20041210 hypothetical protein
74	MT_GEN_IMGA|AC158501_21.1		Medicago truncatula	MT_GEN_IMGA|AC158501_21.1	330	290	281	270	255	236	7143.05	7.6848	61	43	61	YMSQTRRVPNTSDPLHNR	IMGA|AC158501_21.1 AC158501.3 84681-85206 L EGN_Mt050401 20050623 hypothetical protein
75	OS_GEN_Os05g29870.1		Oryza sativa	OS_GEN_Os05g29870.1	23	22	22	21	20	19	25515.8	7.778	250	150	168	IGDGKRLTPTGPDPIHNE	Os05g29870.1|11975.m07224|protein hypothetical protein
76	OS_GEN_Os05g02630.1		Oryza sativa	OS_GEN_Os05g02630.1	42	39	38	36	35	34	20109.2	5.1803	194	89	107	QFSVLRKVPTGPDPITSD	Os05g02630.1|11975.m04799|protein hypothetical protein
77	OS_GEN_Os01g32560.1		Oryza sativa	OS_GEN_Os01g32560.1	11	31	31	30	29	28	11706.5	12.3274	112	94	112	DEESKRRIPSCPDPLHNR	Os01g32560.1|11971.m42559|protein expressed protein
				OSEST_NP887851_+1	33	31	31	30	29	28	22702	12.2816	211	193	211	DEESKRRIPSCPDPLHNR	NP887851 Oryza sativa (japonica cultivar-group) cDNA clone:002-176-E08, full insert sequence
				OS-TA_AK111146_+1	33	31	31	30	29	28	22702	12.2816	211	193	211	DEESKRRIPSCPDPLHNR	AK111146 Hypothetical protein P0455H03.28 related cluster
				OSEST_NP394002_+1	11	11	11	10	9	8	20507.5	11.7121	199	94	112	DEESKRRIPSCPDPLHNR	NP394002 hypothetical protein [Oryza sativa]
78	OS_GEN_Os03g58870.1		Oryza sativa	OS_GEN_Os03g58870.1	291	255	247	90	86	84	8281.69	8.5385	77	53	71	FQDSKRRVPNGPDPIHNR	Os03g58870.1|11973.m10790|protein hypothetical protein
				OSEST_TC256959_+1	271	97	93	90	86	84	8656.96	10.7433	83	53	71	FQDSKRRVPNGPDPIHNR	TC256959 Oryza sativa (japonica cultivar-group) cDNA clone:002-180-H06, full insert sequence
				OS-TA_AK111283_+3	108	97	93	90	86	84	13182.4	11.9297	124	94	112	FQDSKRRVPNGPDPIHNR	AK111283 Hypothetical protein OSJNBa0087C10.6 related cluster
				OS-TA_BX927520_+1	387	344	330	314	259	84	2759.12	12.6761	25	0	13	RRFLNGPDPIHNR	BX927520 Cluster related to UPI00001BF22F; hypothetical protein
79	OS_GEN_Os08g34030.1		Oryza sativa	OS_GEN_Os08g34030.1	154	135	130	126	119	117	12388.4	10.7661	111	72	90	NRMSERRVRRGSDPIHNR	Os08g34030.1|11978.m07392|protein hypothetical protein
80	OSEST_TC273209_-3		Oryza sativa	OSEST_TC270503_+2	338	296	286	275	259	166	6270.98	12.0386	59	29	47	FSSMKRRVPNGPDPIHNR	TC270503
				OSEST_TC273209_-3	224	196	189	184	173	166	9755.26	12.3341	92	74	92	FSSMKRRVPNGPDPIHNR	TC273209 Oryza sativa (japonica cultivar-group) cDNA clone:J013110A15, full insert sequence
				OS-TA_BX927527_+2	338	296	286	275	259	166	6270.98	12.0386	59	29	47	FSSMKRRVPNGPDPIHNR	BX927527 Cluster related to UPI00001BF22F; hypothetical protein
				OS-TA_TA22462_4530_+3	224	196	189	184	173	166	9755.26	12.3341	92	74	92	FSSMKRRVPNGPDPIHNR	TA22462 4530 Hypothetical protein P0635G10.27 related cluster
				OS-TA_TA26529_4530_+1	338	296	286	283	266	236	1527.7	12.1991	13	0	13	RRVPNGPDPIHNR	TA26529 4530 Cluster related to UPI00001BF22F; hypothetical protein
81	OS_GEN_Os06g48220.1		Oryza sativa	OS_GEN_Os06g48220.1	71	63	60	58	57	56	15433.5	11.2123	148	102	120	DDDDKRVVPTGPNPLHNR	Os06g48220.1|11976.m09348|protein hypothetical protein
82	OS_GEN_Os01g07620.1		Oryza sativa	OS_GEN_Os01g07620.1	151	65	62	60	59	58	11713.5	12.2548	112	93	111	FEADKRLAPTGSNPLHNL	Os01g07620.1|11971.m07389|protein expressed protein
				OSEST_TC257376_+3	73	65	62	60	59	58	15711	12.6071	147	128	146	FEADKRLAPTGSNPLHNL	TC257376 Oryza sativa (japonica cultivar-group) cDNA clone:002-175-F07, full insert sequence
				OS-TA_AK111084_+3	73	65	62	60	59	58	15711	12.6071	147	128	146	FEADKRLAPTGSNPLHNL	AK111084 Hypothetical protein P0583G08.18 related cluster
83	OS_GEN_Os02g21890.1		Oryza sativa	OS_GEN_Os02g21890.1	92	69	66	64	63	62	14567.6	12.1253	131	114	131	FGVQKRLVPTGPNPLHH	Os02g21890.1|11972.m07428|protein expressed protein
				OSEST_TC253986_+2	78	69	66	64	63	62	16080.3	12.1749	145	128	145	FGVQKRLVPTGPNPLHH	TC253986 Oryza sativa (japonica cultivar-group) cDNA clone:006-208-G04, full insert sequence
				OS-TA_CB964432_+3	103	92	88	85	63	62	13953.7	12.173	126	109	126	FGVQKRLVPTGPNPLHH	CB964432 Hypothetical protein P0688H12.37 related cluster
				OS-TA_TA19311_4530_+2	78	69	66	64	63	62	16080.3	12.1749	145	128	145	FGVQKRLVPTGPNPLHH	TA19311 4530 Hypothetical protein P0688H12.37 related cluster
84	OSEST_TC258048_+2		Oryza sativa	OSEST_TC258048_+2	79	70	67	65	64	63	16569.7	8.6745	145	62	80	NCSSLHKPPTPPDPLHGP	TC258048 Oryza sativa (japonica cultivar-group) cDNA clone:J013067L10, full insert sequence
				OS-TA_TA22048_4530_+2	79	70	67	65	64	63	16569.7	8.6745	145	62	80	NCSSLHKPPTPPDPLHGP	TA22048 4530 Arabinoxylan arabinofuranohydrolase isoenzyme AXAH-I related cluster
85	OS_GEN_Os03g48570.1		Oryza sativa	OS_GEN_Os03g48570.1	82	73	70	68	67	66	14387.2	6.7505	142	86	104	YKDSKRKVPNGPDPIHNR	Os03g48570.1|11973.m09865|protein hypothetical protein
				OSEST_NP1101992_+1	82	73	70	68	67	66	14387.2	6.7505	142	86	104	YKDSKRKVPNGPDPIHNR	NP1101992 hypothetical protein [Oryza sativa (japonica cultivar-group)]
86	OS_GEN_Os05g43030.1		Oryza sativa	OS_GEN_Os05g43030.1	104	93	89	86	82	80	11888.8	11.915	109	78	96	FRGSKRRIPKGPDPIHNR	Os05g43030.1|11975.m08433|protein expressed protein
				OSEST_TC282822_+3	104	93	89	86	82	80	13729	11.5452	125	94	112	FRGSKRRIPKGPDPIHNR	TC282822 Oryza sativa (japonica cultivar-group) cDNA clone:001-203-D05, full insert sequence
				OS-TA_TA27663_4530_+3	104	93	89	86	82	80	13729	11.5452	125	94	112	FRGSKRRIPKGPDPIHNR	TA27663 4530 Cluster related to UPI0000519E3B; PREDICTED: similar to GA17495-PA
87	OSEST_TC264256_+2		Oryza sativa	OSEST_TC264256_+2	107	96	92	89	85	83	13571.9	11.9686	124	96	114	DLQPRRRRHPVPAPLHHR	TC264256 Oryza sativa (japonica cultivar-group) cDNA clone:001-025-C03, full insert sequence
				OS-TA_TA9606_4530_+1	107	96	92	89	85	83	12730	12.0229	117	89	107	DLQPRRRRHPVPAPLHHR	TA9606 4530 Hypothetical protein P0524G08.101 related cluster
88	OSEST_TC252399_-2		Oryza sativa	OSEST_TC252399_-2	24	23	23	22	21	20	20183	8.762	183	78	96	AAPHRRIAPTSLPPIHHR	TC252399 Oryza sativa (japonica cultivar-group) cDNA clone:001-203-B04, full insert sequence
				OSEST_TC252401_-1	25	23	23	22	21	20	12883.6	11.8193	120	15	33	AAPHRRIAPTSLPPIHHR	TC252401 Oryza sativa (japonica cultivar-group) cDNA clone:J033033B15, full insert sequence
				OS-TA_AK101275_-3	25	23	23	22	21	20	12883.6	11.8193	120	15	33	AAPHRRIAPTSLPPIHHR	AK101275 Putative deoxyribonucleoside kinase related cluster
				OS-TA_TA14107_4530_-2	25	23	23	22	21	20	20167	8.762	183	78	96	AAPHRRIAPTSLPPIHHR	TA14107 4530 Putative dCK/dGK-like deoxyribonucleoside kinase related cluster
89	OS_GEN_Os05g07840.1		Oryza sativa	OS_GEN_Os05g07840.1	114	102	98	95	90	88	12947.4	11.3959	123	89	107	FSDDKRFSPTGSNPLHNL	Os05g07840.1|11975.m05302|protein hypothetical protein
				OSEST_NP895800_+2	126	111	107	103	90	88	12743.2	11.9183	120	101	119	FSDDKRFSPTGSNPLHNL	NP895800 Oryza sativa (japonica cultivar-group) cDNA clone:J033122A02, full insert sequence
				OS-TA_AK103197_+2	126	111	107	103	90	88	12743.2	11.9183	120	101	119	FSDDKRFSPTGSNPLHNL	AK103197 Hypothetical protein P0685E10.7 related cluster
90	OS_GEN_Os02g56490.1		Oryza sativa	OS_GEN_Os02g56490.1	117	105	101	98	92	90	11121.8	11.5189	104	86	104	IDDSKHEVPSGPNPDSNR	Os02g56490.1|11972.m33318|protein expressed protein
				OSEST_TC278386_+3	117	105	101	98	92	90	13180.1	11.512	122	104	122	IDDSKHEVPSGPNPDSNR	TC278386 Oryza sativa (japonica cultivar-group) cDNA clone:J033127D10, full insert sequence
				OS-TA_TA21276_4530_+2	118	105	101	98	92	90	13196.2	11.512	122	104	122	IDDSKHEVPSGPNPDSNR	TA21276 4530 Hypothetical protein OJ1520 C09.33 related cluster
91	OS_GEN_Os05g43660.1		Oryza sativa	OS_GEN_Os05g43660.1	127	112	108	104	97	95	13008	11.9136	120	103	120	YGVAKRLVPTGPNPLHN	Os05g43660.1|11975.m08493|protein hypothetical protein
92	OS_GEN_Os01g55850.1		Oryza sativa	OS_GEN_Os01g55850.1	133	118	114	110	103	101	12542.5	11.3722	118	101	118	YDVSKRVVPSGPNPLHN	Os01g55850.1|11971.m11741|protein hypothetical protein
				OSEST_NP388320_+1	133	118	114	110	103	101	12542.5	11.3722	118	101	118	YDVSKRVVPSGPNPLHN	NP388320 hypothetical protein [Oryza sativa]
93	OS_GEN_Os06g34180.1	Os_CLE50	Oryza sativa	OS_GEN_Os06g34180.1	142	125	120	116	109	107	11463	8.5619	114	88	106	SVHGDREVPSGPDPIHHG	Os06g34180.1|11976.m07954|protein hypothetical protein
94	OS_GEN_Os03g25060.1		Oryza sativa	OS_GEN_Os03g25060.1	143	126	121	117	110	108	12167.1	7.5084	110	92	110	LDEEKREVLTGPNPLHNR	Os03g25060.1|11973.m07849|protein expressed protein
				OSEST_NP895695_+3	143	126	121	117	110	108	12512.5	6.7742	113	95	113	LDEEKREVLTGPNPLHNR	NP895695 Oryza sativa (japonica cultivar-group) cDNA clone:J033125C23, full insert sequence
				OS-TA_AK103302_-3	143	126	121	117	110	108	12512.5	6.7742	113	95	113	LDEEKREVLTGPNPLHNR	AK103302 Cluster related to UPI00004D7BA1
95	OSEST_NP890021_+1	Os_CLE45	Oryza sativa	OS_GEN_Os01g55080.1	148	131	126	122	115	113	9377.79	11.3043	95	78	95	AHESKRLSPGGPDPQHH	Os01g55080.1|11971.m11668|protein hypothetical protein
		myCLE48/Os_CLE45		OSEST_NP890021_+1	148	131	126	122	115	113	11047.6	10.5939	112	95	112	AHESKRLSPGGPDPQHH	NP890021 Oryza sativa (japonica cultivar-group) cDNA clone:002-153-E06, full insert sequence
		myCLE48/Os_CLE45		OSEST_TC269510_+1	148	131	126	122	115	113	11047.6	10.5939	112	95	112	AHESKRLSPGGPDPQHH	TC269510 homologue to UP|Q6ZJC3 (Q6ZJC3) DNA-binding protein-like, partial (8%)
		myCLE48/Os_CLE45		OS-TA_AK108976_+1	148	131	126	122	115	113	11047.6	10.5939	112	95	112	AHESKRLSPGGPDPQHH	AK108976 Hypothetical protein P0503C12.26 related cluster
		myCLE48/Os_CLE45		OS-TA_CA758496_+1	148	131	126	122	115	113	11047.6	10.5939	112	95	112	AHESKRLSPGGPDPQHH	CA758496 Hypothetical protein P0503C12.26 related cluster
96	OS_GEN_Os04g56370.1		Oryza sativa	OS_GEN_Os04g56370.1	238	132	154	149	116	114	9412.06	12.0436	89	71	89	VDDEKRRVPTGPNPLHNR	Os04g56370.1|11974.m10527|protein hypothetical protein
				OSEST_TC279015_+1	180	160	154	149	116	114	10952.9	12.129	105	80	95	VDDEKRRVPTGPNPR	TC279015 Oryza sativa (japonica cultivar-group) cDNA clone:002-176-A04, full insert sequence
				OS-TA_AK111108_-3	150	132	127	123	116	114	11591.6	11.6532	112	94	112	VDDEKRRVPTGPNPLHNR	AK111108 Hypothetical protein 24K23.10 related cluster
				OS-TA_BX901720_-1	364	322	310	297	116	114	4559.13	9.6801	43	25	43	VDDEKRRVPTGPNPLHNR	BX901720 Extensin related cluster
97	OSEST_TC254792_-3		Oryza sativa	OSEST_TC254792_-3	27	25	25	24	23	22	22845.3	6.8955	210	105	123	RLAGVRHVPLGPDPAHHV	TC254792 Oryza sativa (japonica cultivar-group) cDNA clone:J013116A15, full insert sequence
98	OS_GEN_Os02g36730.1		Oryza sativa	OS_GEN_Os02g36730.1	158	138	132	128	121	119	11283.8	10.3206	110	91	109	DRMSKRRVRRGSDPIHNK	Os02g36730.1|11972.m08760|protein hypothetical protein
				OSEST_NP1099253_+1	158	138	132	128	121	119	11283.8	10.3206	110	91	109	DRMSKRRVRRGSDPIHNK	NP1099253 hypothetical protein [Oryza sativa (japonica cultivar-group)]
99	OS_GEN_Os02g15200.1	Os_CLE46	Oryza sativa	OS_GEN_Os02g15200.1	159	139	133	129	122	120	11655.4	7.5522	110	93	110	YEGSKRLSPGGPNPQHH	Os02g15200.1|11972.m06763|protein hypothetical protein
100	OS_GEN_Os04g38650.1		Oryza sativa	OS_GEN_Os04g38650.1	171	151	145	140	133	129	11175.8	11.3988	107	88	106	DRMSKRRVRRGSDPIHNK	Os04g38650.1|11974.m08854|protein expressed protein
				OS-TA_CX106719_-2	335	294	145	140	133	129	6171.86	11.5119	60	41	59	DRMSKRRVRRGSDPIHNK	CX106719 PORF1 related cluster
101	OS_GEN_Os02g05650.1		Oryza sativa	OS_GEN_Os02g05650.1	176	156	150	145	138	134	10589.1	12.3665	106	88	106	AAADERVVPTGSNPLHNR	Os02g05650.1|11972.m05913|protein expressed protein
102	OS_GEN_Os01g48230.1	Os_CLE42/OS_CLE43	Oryza sativa	OS_GEN_Os01g48230.1	197	174	168	163	154	149	9960.44	5.5669	101	84	101	PAGSKRLSPGGPDPQHH	Os01g48230.1|11971.m11015|protein hypothetical protein
		myCLE55/Os_CLE43		OS_GEN_Os01g48260.1	237	208	200	195	183	149	8763.08	6.5039	89	72	89	VSGSKRLSPGGPDPQHH	Os01g48260.1|11971.m11017|protein hypothetical protein
		myCLE55/Os_CLE42		OSEST_TC271220_+1	197	174	168	163	154	149	9960.44	5.5669	101	84	101	PAGSKRLSPGGPDPQHH	TC271220 P0485G01.10 [Oryza sativa (japonica cultivar-group)]
103	OSEST_TC256369_+1		Oryza sativa	OSEST_TC256369_+1	201	177	171	166	157	152	10825.2	6.5096	100	83	100	VSASKRVVPEGPNPLHN	TC256369 Oryza sativa (japonica cultivar-group) cDNA clone:001-106-G11, full insert sequence
				OS-TA_TA23859_4530_-1	201	177	171	166	157	152	10825.2	6.5096	100	83	100	VSASKRVVPEGPNPLHN	TA23859 4530 Immediate early protein ICP0 related cluster
104	OS_GEN_Os06g34330.1	Os_CLE51	Oryza sativa	OS_GEN_Os06g34330.1	226	198	191	186	175	168	9645.97	8.2421	92	75	92	YDGTKRLSPGGPNPQHH	Os06g34330.1|11976.m07969|protein expressed protein
105	OS_GEN_Os02g58000.1		Oryza sativa	OS_GEN_Os02g58000.1	235	206	198	193	181	174	9751.37	11.4258	89	72	89	YAVSRRMVPQGPNPLHN	Os02g58000.1|11972.m10821|protein hypothetical protein
				OSEST_NP1106329_+1	235	206	198	193	181	174	9751.37	11.4258	89	72	89	YAVSRRMVPQGPNPLHN	NP1106329 hypothetical protein [Oryza sativa (japonica cultivar-group)]
106	OS_GEN_Os01g55060.1	Os_CLE44	Oryza sativa	OS_GEN_Os01g55060.1	236	207	199	194	182	175	9170.41	8.4992	89	71	89	LQGGKREVPGGPDPQHHY	Os01g55060.1|11971.m11666|protein hypothetical protein
107	OSEST_TC272902_-3		Oryza sativa	OSEST_TC272902_-3	242	212	204	199	187	179	9700.33	12.4208	88	59	77	ESLALLDVGHGPNPLHHR	TC272902 similar to UP|RGP1 HUMAN (P46060) Ran GTPase-activating protein 1, partial (5%)
108	OS_GEN_Os05g43900.1	Os_CLE47	Oryza sativa	OS_GEN_Os05g43900.1	243	213	205	200	188	180	9481.51	11.0091	88	70	88	IGGDKRTVPGGPDPQHHH	Os05g43900.1|11975.m08516|protein hypothetical protein
109	OSEST_NP659072_+1		Oryza sativa	OSEST_NP659072_+1	251	220	212	207	194	186	9034.25	9.5202	86	68	86	VRGSARRVPNSSDPLHNR	NP659072 OJ1710 H11.15 [Oryza sativa (japonica cultivar-group)]
110	OS_GEN_Os05g48730.1	Os_CLE48	Oryza sativa	OS_GEN_Os05g48730.1	274	239	231	224	211	200	8918.26	10.0287	83	66	83	IGESKRRSPGGPDPQHH	Os05g48730.1|11975.m08944|protein hypothetical protein
111	OS_GEN_Os05g48740.1	Os_CLE49	Oryza sativa	OS_GEN_Os05g48740.1	300	263	254	243	229	215	7938.24	11.7696	75	57	75	GGGGKWEVPGGPDPQHHH	Os05g48740.1|11975.m08945|protein expressed protein
112	OSEST_NP936837_+3		Oryza sativa	OSEST_NP936837_+3	316	278	269	258	243	225	7278.81	5.051	65	47	65	YEASDRPVPQGSNPLHNR	NP936837 hypothetical protein [Oryza sativa (japonica cultivar-group)]
113	OS_GEN_Os05g28820.1		Oryza sativa	OS_GEN_Os05g28820.1	15	15	15	14	13	12	19891.2	10.5271	186	81	99	VAVTERLVPTGSNPLHNM	Os05g28820.1|11975.m07167|protein retrotransposon protein, putative, unclassified
114	OSEST_CA760442_-2		Oryza sativa	OSEST_CA760442_-2	375	333	319	304	285	263	3812.96	4.0266	35	18	35	VSASKRVVPEGPSPLHN	CA760442 GP|20161490|db beta-1 3 glucanase-like protein {Oryza sativa (japonica cultivar-group)}, partial (3%)
				OS-TA_CA760442_-2	375	333	319	304	285	263	3812.96	4.0266	35	18	35	VSASKRVVPEGPSPLHN	CA760442 BTH-induced ERF transcriptional factor 3 related cluster
115	OSEST_AU030543_+2		Oryza sativa	OSEST_AU030543_+2	380	337	323	308	289	267	3585.98	12.9809	33	3	21	PPPTRGSSPTGSNPLHNR	AU030543
				OS-TA_AU030543_+2	380	337	323	308	289	267	3585.98	12.9809	33	3	21	PPPTRGSSPTGSNPLHNR	AU030543 Cluster related to UPI0000493222; PREDICTED: hypothetical protein XP 529445
116	PT_GEN_63277		Populus trichocarpa	PT_GEN_63277	65	57	55	53	52	51	19044.7	10.9754	162	72	90	FNDSAHEVPSGPNPISNR	jgi|Poptr1|63277|fgenesh1_pg.C_LG_I000629
117	PT_GEN_698004		Populus trichocarpa	PT_GEN_698004	164	144	138	134	127	123	11806.5	10.0676	109	79	97	YMMSKRRVPNGPDPIHNR	jgi|Poptr1|698004|estExt_fgenesh1_pg_v1.C_LG_X0663
118	PT_GEN_701796		Populus trichocarpa	PT_GEN_701796	192	170	164	159	150	145	11460.3	11.9094	102	67	85	NYVSKRRVPNGPDPIHNR	jgi|Poptr1|701796|estExt_fgenesh1_pg_v1.C_LG_XVII0293
119	PT_GEN_569594		Populus trichocarpa	PT_GEN_569594	315	277	268	257	242	224	6942.69	11.1786	66	48	66	FGAAAHEVPSGPNPISNR	jgi|Poptr1|569594|eugene3.00120247
120	PT_GEN_81102		Populus trichocarpa	PT_GEN_354260	34	32	32	31	30	29	22914.3	7.0777	210	193	210	YEDDKRIIHTGPNPLHN	jgi|Poptr1|354260|fgenesh1_pg.C_LG_VIII001174
				PT_GEN_81102	183	163	157	152	144	29	11459	7.9532	104	87	104	YEDDKRTIHTGPNPLHN	jgi|Poptr1|81102|fgenesh1_pg.C_LG_X001032
121	PT_GEN_353838		Populus trichocarpa	PT_GEN_353838	115	103	99	96	91	89	13999.1	10.723	123	74	92	SQSNKRRAPRGSDPIHNR	jgi|Poptr1|353838|fgenesh1_pg.C_LG_VIII000752
122	PT_GEN_566953		Populus trichocarpa	PT_GEN_566953	140	123	118	114	107	105	12973.8	10.6364	115	98	115	YGVEKRLVPSGPNPLHN	jgi|Poptr1|566953|eugene3.00101511
123	PT_GEN_564482		Populus trichocarpa	PT_GEN_564482	144	127	122	118	111	109	13146.1	10.1827	113	96	113	YGVEKRLVPTGPNPLHH	jgi|Poptr1|564482|eugene3.00081077
				PT_GEN_566680	160	140	134	130	123	109	12987.1	10.6808	110	93	110	YGVEKRLVPTGPNPLHH	jgi|Poptr1|566680|eugene3.00101238
124	PT_GEN_63000		Populus trichocarpa	PT_GEN_63000	145	128	123	119	112	110	12344	8.5536	113	88	106	DEESEREVPTGPDPLHHN	jgi|Poptr1|63000|fgenesh1_pg.C_LG_I000352
125	PT_GEN_64182		Populus trichocarpa	PT_GEN_64182	165	145	139	135	128	124	11722.5	8.4863	109	81	99	EIRELRAAPSGPDPLHHN	jgi|Poptr1|64182|fgenesh1_pg.C_LG_I001534
				PT_GEN_697694	202	178	172	167	158	124	10872.4	8.2263	100	72	90	EIRELRAVPSGPDPLHHN	jgi|Poptr1|697694|estExt_fgenesh1_pg_v1.C_LG_IX1340
126	PT_GEN_696305		populus trichocarpa	PT_GEN_696305	172	152	146	141	134	130	11706.6	10.6528	107	77	95	FVMNKRKVPNGPDPIHNR	jgi|Poptr1|696305|estExt_fgenesh1_pg_v1.C_LG_VIII0249
127	PT_GEN_85301		Populus trichocarpa	PT_GEN_85301	198	175	169	164	155	150	11123.6	6.9285	101	56	74	VANVNRVVPSCPDPIHNS	jgi|Poptr1|85301|fgenesh1_pg.C_LG_XIII000218
128	PT_GEN_666995		Populus trichocarpa	PT_GEN_666995	244	214	206	201	189	181	9925.52	9.1517	88	71	88	YAASHKLVPGGPNPLHN	jgi|Poptr1|666995|grail3.0005057101
129	PT_GEN_552772		Populus trichocarpa	PT_GEN_552772	248	217	209	204	192	184	10087.5	9.7878	87	70	87	YRVSRRKIPAGPNPLHN	jgi|Poptr1|552772|eugene3.00002087
				PT_GEN_597717	248	217	209	204	192	184	10087.5	9.7878	87	70	87	YRVSRRKIPAGPNPLHN	jgi|Poptr1|597717|eugene3.09840001
130	PT_GEN_548494		Populus trichocarpa	PT_GEN_548494	253	222	214	209	196	187	9775.99	7.6101	86	69	86	YGASYRTVPGGPNPLHN	jgi|Poptr1|548494|eugene3.00010935
131	PT_GEN_679412		Populus trichocarpa	PT_GEN_679412	257	226	218	213	200	191	9233.1	12.364	85	68	85	VYGSKRLVPSGANPLHH	jgi|Poptr1|679412|grail3.0626000401
132	PT_GEN_574352		Populus trichocarpa	PT_GEN_574352	258	227	219	214	201	192	9293.71	10.8199	85	68	85	SVASDRLSPGGPDPHHH	jgi|Poptr1|574352|eugene3.00190826
133	PT_GEN_560628		Populus trichocarpa	PT_GEN_560628	262	231	223	217	204	193	9057.46	10.1218	84	66	84	TLDEMRVVPTGPNPLHNK	jgi|Poptr1|560628|eugene3.00060587
134	PT_GEN_557704		Populus trichocarpa	PT_GEN_557704	263	232	224	218	205	194	9042.24	9.3109	84	66	84	LGDEKRKVYTGPNPLHNR	jgi|Poptr1|557704|eugene3.00090964
135	PT_GEN_574354		Populus trichocarpa	PT_GEN_574354	294	258	250	239	218	206	8764.03	8.5021	76	59	76	PYEPKRISPGGPDPKHH	jgi|Poptr1|574354|eugene3.00190828
				PT_GEN_592177	283	247	239	231	218	206	9118.52	9.1996	79	62	79	PYESKRLSPGGPDPKHH	jgi|Poptr1|592177|eugene3.00410020
136	PT_GEN_568621		Populus trichocarpa	PT_GEN_568621	286	250	242	232	220	207	9120.74	10.552	78	61	78	MQDTDRVSPGGPDPHHH	jgi|Poptr1|568621|eugene3.00110635
137	PT_GEN_568745		Populus trichocarpa	PT_GEN_568745	295	259	251	240	226	213	8449.73	9.9567	76	59	76	RFSSKRVSPGGPDAQHH	jgi|Poptr1|568745|eugene3.00110759
138	PT_GEN_572995		Populus trichocarpa	PT_GEN_572995	304	266	257	246	232	217	8477.77	12.5203	74	55	73	FESQKRKVPTGSNPLHNK	jgi|Poptr1|572995|eugene3.00141040
				PT_GEN_645063	303	265	256	245	231	217	8177.42	12.5124	74	55	73	FASQKRRVPAGPNPLHNK	jgi|Poptr1|645063|grail3.0034010601
139	PT_GEN_550296		Populus trichocarpa	PT_GEN_550296	305	267	258	247	233	218	8522.7	6.9709	73	56	73	FNESFRLSPGGPDPRHH	jgi|Poptr1|550296|eugene3.00012737
			Populus trichocarpa	PT_GEN_568620	306	268	259	248	234	218	8558.98	8.5753	73	56	73	FNECFRLSPGGPDPRHH	jgi|Poptr1|568620|eugene3.00110634
140	PT_GEN_560370		Populus trichocarpa	PT_GEN_560370	309	271	262	251	236	220	7389.26	10.2359	69	51	69	FGADKRKVYTGPNPLHNR	jgi|Poptr1|560370|eugene3.00060329
				PT_GEN_576153	308	270	261	250	236	220	7389.2	9.9386	69	51	69	FGAEKRKVYTGPNPLHNR	jgi|Poptr1|576153|eugene3.00160288
141	PT_GEN_569854		Populus trichocarpa	PT_GEN_569854	350	308	298	285	268	246	5853.7	7.9679	51	34	51	YGVEKRLVPTGPNPLHH	jgi|Poptr1|569854|eugene3.00120507
142	ZMEST_TC289327_+2		Zea mays	ZMEST_TC289327_+2	90	81	68	66	65	64	14559.3	11.5297	133	116	133	YGVQKRVVPSGPNPLHH	TC289327 Zea mays clone EL01N0361G07.c mRNA sequence
				ZMEST_TC289328_-2	80	71	68	66	65	64	15959	11.1877	145	128	145	YGVQKRLVPSGPNPLHH	TC289328 homologue to UP|Q6NMF0 ARATH (Q6NMF0) At1g73965 (CLE13 / CLAVATA3/ESR-Related 13) (CLE13), partial (23%)
				ZM-TA_TA29708_4577_+2	90	81	68	66	65	64	14559.3	11.5297	133	116	133	YGVQKRVVPSGPNPLHH	TA29708 4577 Pherophorin-C1 protein precursor related cluster
				ZM-TA_TA30510_4577_+2	80	71	68	66	65	64	15959	11.1877	145	128	145	YGVQKRLVPSGPNPLHH	TA30510 4577 Hypothetical protein P0688H12.37 related cluster
143	ZM-TA_DN558873_+1	ESR2g2/ESR2c1	Zea mays	ZM-TA_DN558873_+1	156	77	74	72	70	69	12129.4	7.9015	111	53	71	LDREKRPVPSGPDPIHHS	DN558873 ESR2g1 protein related cluster
		myCLE97/ESR1g2		ZM-TA_TA17008_4577_+3	86	77	74	72	70	69	15020.9	7.7688	138	79	97	LDREKRPVPSGPDPIHHS	TA17008 4577 ESR2g1 protein related cluster
		myCLE97/ESR1g2		ZMEST_TC281298_+3	86	77	74	72	70	69	15020.9	7.7688	138	79	97	LDREKRPVPSGPDPIHHS	TC281298 homologue to UP|O24618 MAIZE (O24618) ESR2g2 protein (ESR2c1 protein), complete
144	ZM-TA_CF019462_+2	ESR3g2 related	Zea mays	ZM-TA_CF019462_+2	382	339	325	310	291	269	3301.53	7.975	30	2	20	EGDLKTTVPSGPNHTHNN	CF019462 ESR3g2 protein related cluster
		myCLE98/ESR3g2 related		ZMEST_CF019462_+2	382	339	325	310	291	269	3301.53	7.975	30	2	20	EGDLKTTVPSGPNHTHNN	CF019462 similar to UP|O24567 MAIZE (O24567) ESR3g2 protein, partial (54%)
145	ZMEST_TC281299_+3	ESR1g2/ESR1g1	Zea mays	ZMEST_TC281299_+3	88	79	76	74	72	69	15160.9	9.1316	137	78	96	DGDRKRTVPSGPDHMHHS	TC281299 UP|O24602 MAIZE (O24602) ESR1g2 protein (ESR1g1 protein), complete
		myCLE99/ESR1g2 related		ZM-TA_TA24294_4577_+3	88	79	76	74	72	69	15160.9	9.1316	137	78	96	DGDRKRTVPSGPDHMHHS	TA24294 4577 ESR1g2 protein related cluster
146	ZM-TA_TA24293_4577_+3	ESR3g2 protein	Zea mays	ZM-TA_TA24293_4577_+3	94	84	80	78	72	69	14525.3	9.5845	131	72	90	EGDRKRTVPSGPNHKHNN	TA24293 4577 ESR3g2 protein related cluster
		myCLE100/ESR3g2 related		ZMEST_TC281300_+3	94	84	80	78	72	69	14525.3	9.5845	131	72	90	EGDRKRTVPSGPNHKHNN	TC281300 UP|O24567 MAIZE (O24567) ESR3g2 protein, complete
147	ZM-TA_ZMRESRA1_+1	ESRa1 protein	Zea mays	ZM-TA_ZMRESRA1_+1	209	183	177	172	70	69	10790	10.0008	97	38	56	LDREKRPVPSGPDPIHHS	ZMRESRA1 ESRa1 protein related cluster
148	ZMEST_DR801316_+1		Zea mays	ZMEST_DR801316_+1	66	58	56	54	53	52	17361.8	11.8918	159	141	159	GQDGKHEVPSGPNPDSNR	DR801316
				ZM-TA_DR801316_-1	66	58	56	54	53	52	17361.8	11.8918	159	141	159	GQDGKHEVPSGPNPDSNR	DR801316 Hypothetical protein P0617C02.125 related cluster
149	ZMEST_BM350390_-2		Zea mays	ZMEST_BM350390_-2	322	284	275	264	249	52	7036.49	7.8114	64	46	64	LRDGKHEVPSGPNPDSNR	BM350390 similar to UP|Q4NZF2 9DELT (Q4NZF2) PE-PGRS family protein, partial (4%)
				ZM-TA_BM350390_+2	322	284	275	264	249	52	7036.49	7.8114	64	46	64	LRDGKHEVPSGPNPDSNR	BM350390 PE-PGRS family protein related cluster
150	ZMEST_CK347424_-2		Zea mays	ZMEST_CK347424_-2	119	106	102	99	93	91	12873.6	8.5287	122	95	113	GAESEREVPTGPDPIHHH	CK347424 weakly similar to UP|Q7XI43 ORYSA (Q7XI43) Metal-transporting P-type ATPase-like protein, partial (18%)
				ZM-TA_CK347424_+2	119	106	102	99	93	91	12873.6	8.5287	122	95	113	GAESEREVPTGPDPIHHH	CK347424 Hypothetical protein OSJNBb0027A16.21 related cluster
151	ZMEST_TC294417_+1		Zea mays	ZMEST_TC294417_+1	120	107	103	100	94	92	12726.6	10.6666	122	105	122	RIVSKRLVPQGPNPLHN	TC294417
				ZM-TA_BM074634_+1	155	136	103	100	94	92	11732.6	10.8475	111	94	111	RIVSKRLVPQGPNPLHN	BM074634 Cluster related to UPI0000516B89
				ZM-TA_TA18662_4577_-1	120	107	103	100	94	92	12726.6	10.6666	122	105	122	RIVSKRLVPQGPNPLHN	TA18662 4577
152	ZMEST_TC315286_+3		Zea mays	ZMEST_TC315286_+3	138	122	117	113	106	104	12350	11.9504	118	100	118	DSARKREVPGGPDPQHHG	TC315286 similar to UP|Q9SM13 MAIZE (Q9SM13) SBP-domain protein 7 (Fragment), partial (16%)
				ZM-TA_TA39651_4577_+3	138	122	117	113	106	104	12350	11.9504	118	100	118	DSARKREVPGGPDPQHHG	TA39651 4577 Eukaryotic-like DNA topoisomerase I related cluster
153	ZMEST_TC286748_+1		Zea mays	ZMEST_TC286748_+1	212	185	178	173	163	156	10586.4	12.023	96	43	61	PESRSRLVPAGPDPDPHP	TC286748 homologue to UP|Q5JKR5 ORYSA (Q5JKR5) Ras-related protein RIC1, complete
				ZM-TA_TA8184_4577_+3	296	260	178	173	163	156	8296.63	11.5471	76	23	41	PESRSRLVPAGPDPDPHP	TA8184 4577 Ras-related protein RIC1 related cluster
154	ZM-TA_CO450312_+2		Zea mays	ZM-TA_CO450312_+2	340	298	288	173	163	156	6460.47	11.1292	59	6	24	PKSRSRLVPAGPDPDPHP	CO450312 Ras-related protein RIC1 related cluster
155	ZMEST_DN229552_-3		Zea mays	ZMEST_DN229552_-3	229	201	194	189	178	171	9434.69	12.2735	91	72	90	AQTSKWKVRRGSDPIHNR	DN229552 similar to UP|ICP0 BHV1K (P29836) Trans-acting transcriptional protein ICP0 (P135 protein) (IER 2.9/ER2.6), partial (3%)
				ZM-TA_DN229552_-3	229	201	194	189	178	171	9434.69	12.2735	91	72	90	AQTSKWKVRRGSDPIHNR	DN229552
156	ZMEST_TC295045_+2		Zea mays	ZMEST_TC295045_+2	254	223	215	210	197	188	9972.73	12.9771	86	28	46	ALPRRRGRPQAPNPLHRQ	TC295045 weakly similar to UP|Q4NPG7 9DELT (Q4NPG7) PE-PGRS family protein, partial (4%)
				ZM-TA_TA25066_4577_+3	254	223	215	210	197	188	9972.73	12.9771	86	28	46	ALPRRRGRPQAPNPLHRQ	TA25066 4577 Hypothetical protein OSJNBb0006J12.13 related cluster
157	ZMEST_TC283703_+3		Zea mays	ZMEST_TC283703_+3	255	224	216	211	198	189	9082.56	11.7881	86	69	86	QGESKRLVPQGPNPLHN	TC283703 similar to UP|Q69LG1 ORYSA (Q69LG1) OsNAC protein-like, partial (4%)
				ZM-TA_TA31672_4577_+3	255	224	216	211	198	189	9082.56	11.7881	86	69	86	QGESKRLVPQGPNPLHN	TA31672 4577 Hypothetical protein OSJNBa0001B21.37 related cluster
158	ZMEST_TC312906_-3		Zea mays	ZMEST_TC312906_-3	313	275	266	255	240	222	7083.75	9.525	67	49	67	VTGSERSVPNSSDPLHNR	TC312906 weakly similar to UP|Q45EE2 9BURK (Q45EE2) AMP-dependent synthetase and ligase, partial (3%)
				ZM-TA_TA23758_4577_+3	313	275	266	255	240	222	7083.75	9.525	67	49	67	VTGSERSVPNSSDPLHNR	TA23758 4577 Hypothetical protein OJ1710 H11.117 related cluster
159	ZM-TA_CO529469_+3		Zea mays	ZM-TA_CO529469_+3	329	289	280	269	254	235	6747.68	9.1131	62	45	62	QGESKRLVPQGPNPLHN	CO529469
160	ZM-TA_BM075270_-3		Zea mays	ZM-TA_BM075270_-3	396	353	339	269	268	268	1199.41	9.7019	11	0	11	LVPQGPNPLHK	BM075270
161	ZMEST_CF637032_-3		Zea mays	ZMEST_CF637032_-3	385	342	328	312	293	271	3218.47	4.2909	27	8	26	FEDDKRLAPTGSNPLHNL	CF637032 similar to UP|Q6YYQ7 ORYSA (Q6YYQ7) Epstein-Barr virus EBNA-1-like protein, partial (3%)
				ZM-TA_CF637032_-3	385	342	328	312	293	271	3218.47	4.2909	27	8	26	FEDDKRLAPTGSNPLHNL	CF637032 Regulatory protein, DeoR related cluster
162	BNEST_TC4698_+2	BnCLE19	Brassica napus	BNEST_TC4698_+2	297	261	252	241	227	142	8366.66	9.1424	75	57	75	ALESKRIIPTGPNPLHNR	TC4698 UP|Q8VWF0 (Q8VWF0) CLV3/ESR-related 19, complete
		myCLE116/BNCLE19		BN-TA_AF343656_+2	297	261	252	241	227	142	8366.66	9.1424	75	57	75	ALESKRIIPTGPNPLHNR	AF343656 CLV3/ESR-related 19 related cluster
163	LEEST_BI205109_+1		Lycopersicum esculentum	LEEST_BI205109_+1	219	191	184	179	169	162	10535.3	11.7108	93	54	72	NLVSKRRVPNGPDPIHNR	BI205109
				LE-TA_BI205109_+1	219	191	184	179	169	162	10535.3	11.7108	93	54	72	NLVSKRRVPNGPDPIHNR	BI205109 Hypothetical protein related cluster
164	BNEST_TC2450_+1		Brassica napus	BNEST_TC2450_+1	348	306	296	283	266	169	5922.77	11.5498	52	23	41	FHVSKRKVPNGPDPIHNR	TC2450
				BN-TA_TA5342_3708_+1	348	306	296	283	266	169	5922.77	11.5498	52	23	41	FHVSKRKVPNGPDPIHNR	TA5342 3708 Hypothetical protein related cluster
165	LEEST_TC164902_+2		Lycopersicum esculentum	LEEST_TC164902_+2	169	149	143	136	129	125	11842.4	9.0965	107	89	107	YGGAAHEVPSGPNPISNR	TC164902 TIGR Ath1|At4g13195.1 68417.m02052 expressed protein , partial (12%)
				LE-TA_TA7461_4081_+2	169	149	143	136	129	125	11842.4	9.0965	107	89	107	YGGAAHEVPSGPNPISNR	TA7461 4081 Cluster related to UPI0000361ACC
166	STEST_TC114822_+3		Solanum tuberosum	STEST_TC114822_+3	166	146	140	136	129	125	12163.7	8.4772	109	91	109	YGGAAHEVPSGPNPISNR	TC114822 TIGR Ath1|At4g13195.1 68417.m02052 expressed protein , partial (12%)
				ST-TA_TA8910_4113_+3	166	146	140	136	129	125	12076.6	8.4772	108	90	108	YGGAAHEVPSGPNPISNR	TA8910 4113 Hypothetical protein MTH423 related cluster
167	STEST_BF187584_+1		Solanum tuberosum	STEST_BF187584_+1	177	157	151	146	139	135	12289	9.9048	106	88	106	LNVNAHEVPSGPNPISNR	BF187584
				ST-TA_TA17128_4113_+2	177	157	151	146	139	135	12289	9.9048	106	88	106	LNVNAHEVPSGPNPISNR	TA17128 4113 Cluster related to UPI0000517AA3
168	BN-TA_CX187708_+3		Brassica napus	BN-TA_CX187708_+3	81	72	69	67	66	65	16165.4	9.3778	142	92	110	YAGSKRKVPRGSDPIHNR	CX187708 F20P5.29 protein related cluster
169	PV-TA_CV532906_+1		Phaseolus vulagaris	PV-TA_CV532906_+1	116	104	100	97	69	68	13506.2	6.7898	123	106	122	FGAEAHEVPSGPNPIS	CV532906 Hypothetical protein related cluster
170	PP-TA_BJ593551_-2		Physcomitrella patens	PP-TA_BJ593551_-2	193	89	85	82	79	77	11650.3	10.4514	102	76	94	PFQSERMVPSGPNPLHNS	BJ593551
				PP-TA_TA13721_3218_-3	100	89	85	82	79	77	14499.5	10.6939	127	101	119	PFQSERMVPSGPNPLHNS	TA13721 3218
171	NTEST_CN498867_+3		Nicotiana tabacum	NTEST_CN498867_+3	102	91	87	84	81	79	14517.2	9.3824	126	80	98	TLSSHHTQPTQPLPLHHR	CN498867
				NT-TA_CN498867_-3	102	91	87	84	81	79	14517.2	9.3824	126	80	98	TLSSHHTQPTQPLPLHHR	CN498867 Hypothetical protein P0585B01.24 related cluster
172	STEST_TC129811_+3		Solanum tuberosum	STEST_TC129811_+3	123	110	106	102	96	94	13341.4	11.3084	121	103	121	FGVAAHSVPSGPNPESNR	TC129811 similar to TIGR Ath1|At4g13195.1 68417.m02052 expressed protein , partial (12%)
				ST-TA_TA11604_4113_+3	124	110	106	102	96	94	13371.4	11.3084	121	103	121	FGVAAHSVPSGPNPESNR	TA11604 4113 Hypothetical protein related cluster
173	STEST_CV500295_+3		Solanum tuberosum	STEST_CV500295_+3	184	164	158	153	145	140	11885.1	9.0104	104	87	104	YGVEKRLVPTGPNPLHH	CV500295
				ST-TA_TA19709_4113_+3	184	164	158	153	145	140	11885.1	9.0104	104	87	104	YGVEKRLVPTGPNPLHH	TA19709 4113 Hypothetical protein related cluster
174	ST-TA_TA18638_4113_+3		Solanum tuberosum	ST-TA_TA18638_4113_+3	216	189	182	177	167	160	10952.1	11.7347	94	74	92	FESFKRRIPTGTNPLHNK	TA18638 4113
175	LE-TA_BP891709_+3		Lycopersicum esculentum	LE-TA_BP891709_+3	228	200	193	188	177	170	10183.6	8.6695	91	74	91	FGAEKRSIPSGPNPLHN	BP891709 Cluster related to UPI000021A952; hypothetical protein MG00264.4
176	PV-TA_CB540815_+2		Phaseolus vulagaris	PV-TA_CB540815_+2	310	272	263	252	237	221	7825.61	7.6161	69	52	69	FDETKRILPSCPHPLHN	CB540815
177	CREST_TC48253_+3	tentative	Chlamydomonas reinhardtii	CREST_TC48253_+3	318	280	271	260	245	227	7286.29	12.257	64	21	36	ILPHEPHGSDPLHHR	TC48253 similar to UP|RER1 HUMAN (O15258) RER1 protein, partial (42%)
				CR-TA_TA2242_3055_-1	318	280	271	260	245	227	7286.29	12.257	64	21	36	ILPHEPHGSDPLHHR	TA2242 3055 Similarity related cluster
178	PC-TA_TA1469_3886_-2		Phaseolus coccineus	PC-TA_TA1469_3886_-2	388	345	331	315	294	272	2687.01	11.5305	24	3	15	KVPTGPNPRHNL	TA1469 3886
179	LC-TA_BP050089_-3		Lotus japonicus	LC-TA_BP050089_-3	389	346	332	316	295	273	2689.02	10.2398	23	5	23	FSQQKRKVPDASDPLHNR	BP050089
				LJEST_BP050089_-3	389	346	332	316	295	273	2689.02	10.2398	23	5	23	FSQQKRKVPDASDPLHNR	BP050089
