# Supplementary material for: Bioinformatic analysis of the CLE signaling peptide family
Source: BMC Plant Biol. 2008 Jan 3;8:1. doi: 10.1186/1471-2229-8-1 (PMC2254619; doi:10.1186/1471-2229-8-1)
Supplement: Additional file 3 — last HMM. Hidden Markov model after the third iteration, generated by HMMer 2.3.2. [file 1471-2229-8-1-S3.HMM]

HMMER2.0  [2.3.2]
NAME  input.psialn
LENG  24
ALPH  Amino
RF    no
CS    no
MAP   yes
COM   hmmbuild /media/windows/documents/LinuxBioinformatics/iterations/4/input/input.hmm /media/windows/documents/LinuxBioinformatics/iterations/4/input/input.psialn.cons
COM   hmmcalibrate /media/windows/documents/LinuxBioinformatics/iterations/4/input/input.hmm
NSEQ  500
DATE  Wed Oct 18 09:16:17 2006
CKSUM 7546
XT      -8455     -4  -1000  -1000  -8455     -4  -8455     -4 
NULT      -4  -8455
NULE     595  -1558     85    338   -294    453  -1158    197    249    902  -1085   -142    -21   -313     45    531    201    384  -1998   -644 
EVD   -15.662692   0.311765
HMM        A      C      D      E      F      G      H      I      K      L      M      N      P      Q      R      S      T      V      W      Y    
         m->m   m->i   m->d   i->m   i->i   d->m   d->d   b->m   m->e
           -9      *  -7258
     1    304   -365   1435   -261  -1110   1035   -677  -1733   -988  -1857  -2358   -711    747    302   1462      4  -1582   -634  -1389  -2411  1131
     -   -149   -500    233     43   -381    399    106   -626    210   -466   -720    275    394     45     96    359    117   -369   -294   -249 
     -      0 -12415 -13457   -894  -1115   -701  -1378     -9      * 
     2    346  -1225    606   -665  -3396    702    488   -972     91  -1731  -1499   -665   1406    514   1562   -939   -174   -634  -6064  -5382  1132
     -   -149   -500    233     43   -381    399    106   -626    210   -466   -720    275    394     45     96    359    117   -369   -294   -249 
     -      0 -12418 -13460   -894  -1115   -701  -1378      *      * 
     3   -261  -5782  -1580    283   -978    209    449   -550  -1816    109  -1190  -2606    542    342   1323    133   -350    856   1085   -984  1133
     -   -149   -500    233     43   -381    399    106   -626    210   -466   -720    275    394     45     96    359    117   -369   -294   -249 
     -    -24 -12436  -5935   -894  -1115   -701  -1378      *      * 
     4   -513  -1738    230   -744   1853   -555   1574   -756  -2754   -511  -1230   -680    293   -430    296  -1675   -820    276  -5839   2199  1134
     -   -149   -500    233     43   -381    399    106   -626    210   -466   -720    275    394     45     96    359    117   -369   -294   -249 
     -      0 -12419 -13461   -894  -1115  -2139   -371      *      * 
     5    272  -5885    514    203   -884   1859   1725  -1207   -685  -1070   -439   -657  -1353   -389    743   -615  -1026   -810  -6070  -1200  1135
     -   -149   -500    233     43   -381    399    106   -626    210   -466   -720    275    394     45     96    359    117   -369   -294   -249 
     -      0 -12426 -13468   -894  -1115  -1288   -760      *      * 
     6    891  -2022   1581    912  -3434    658    562  -2731  -2676  -2293  -1322  -2241   -749   -300     28    551  -1611   1069  -6074  -5394  1136
     -   -149   -500    233     43   -381    399    106   -626    210   -466   -720    275    394     45     96    359    117   -369   -294   -249 
     -      0 -12433 -13475   -894  -1115  -1849   -469      *      * 
     7     67  -2350   1147   1027  -3163    215  -1929  -3241  -2336  -2879  -4672  -1143    -96    577    487   1849    118  -1252  -6080  -5397  1137
     -   -149   -500    233     43   -381    399    106   -626    210   -466   -720    275    394     45     96    359    117   -369   -294   -249 
     -      0 -12433 -13475   -894  -1115  -1849   -469      *      * 
     8    631  -5900     78    123  -2624  -1561    879  -3398   2713   -666  -1584  -1413  -1466  -2208   1002   -786  -1760  -2555  -1411  -3163  1138
     -   -149   -500    233     43   -381    399    106   -626    210   -466   -720    275    394     45     96    359    117   -369   -294   -249 
     -      0 -12438 -13480   -894  -1115  -1849   -469      *      * 
     9  -2602  -5873  -2904  -3809  -6167  -2327   2196  -5893  -1374  -2450  -4971  -1816  -1300  -3670   3849  -2536  -2708  -2474  -1627  -5412  1139
     -   -149   -500    233     43   -381    399    106   -626    210   -466   -720    275    394     45     96    359    117   -369   -294   -249 
     -      0 -12445 -13488   -894  -1115   -275  -2526      *      * 
    10   -665  -1344  -1449    648  -1545  -2442     -1   -742    243    918  -1805  -4124   -795   -418   2378  -1199   -345    355  -6017  -5370  1140
     -   -149   -500    233     43   -381    399    106   -626    210   -466   -720    275    394     45     96    359    117   -369   -294   -249 
     -    -20 -12462  -6235   -894  -1115   -701  -1378      *      * 
    11   -406  -2092  -7036  -3576  -3662  -2234  -1202    406  -6006  -1766  -1755  -5906    -39  -1848    138    826  -2657   3033  -5018  -2427  1141
     -   -149   -500    233     43   -381    399    106   -626    210   -466   -720    275    394     45     96    359    117   -369   -294   -249 
     -      0 -12443 -13485   -894  -1115   -251  -2649      *      * 
    12  -2644  -5620  -2161  -4087  -3956  -3548    820  -5453  -2438  -2216  -4762  -4354   4042  -3929  -1115  -1328  -2910  -5169  -5905  -1427  1142
     -   -149   -500    233     43   -381    399    106   -626    210   -466   -720    275    394     45     96    359    117   -369   -294   -249 
     -      0 -12462 -13504   -894  -1115   -701  -1378      *      * 
    13    231  -5925  -1783  -1888  -6246   1177   -660  -5997  -1794  -5941  -5014   -749   -251   -682    113   1979   1975  -1217  -6109  -5426  1143
     -   -149   -500    233     43   -381    399    106   -626    210   -466   -720    275    394     45     96    359    117   -369   -294   -249 
     -      0 -12462 -13504   -894  -1115   -701  -1378      *      * 
    14  -1148    531  -8225  -2849  -7914   3507  -7465  -7604  -7853  -3188  -7055  -6920  -1028  -7498   -986    -92  -1571  -3653  -8221  -8014  1144
     -   -149   -500    233     43   -381    399    106   -626    210   -466   -720    275    394     45     96    359    117   -369   -294   -249 
     -      0 -12462 -13504   -894  -1115   -701  -1378      *      * 
    15   -488  -5427  -5530  -3073  -5654  -6105  -5211  -4025  -5245  -1624  -4814  -1951   3895  -2988  -5558    810  -2096  -5051  -6021  -2624  1145
     -   -149   -500    233     43   -381    399    106   -626    210   -466   -720    275    394     45     96    359    117   -369   -294   -249 
     -      0 -12462 -13504   -894  -1115   -701  -1378      *      * 
    16  -1267  -5924   2374  -1211  -2859  -2082    448  -1759  -1751  -3164  -5014   3056    164  -2276   -867   -238  -1097  -2664  -6108  -5425  1146
     -   -149   -500    233     43   -381    399    106   -626    210   -466   -720    275    394     45     96    359    117   -369   -294   -249 
     -     -7 -12462  -7837   -894  -1115   -701  -1378      *      * 
    17  -1135  -6125  -4712  -2272  -6447  -1189     25  -2079  -2662  -6110  -5232  -4414   3992  -2684     56  -3068  -2736  -5751   -838  -5680  1147
     -   -149   -500    233     43   -381    399    106   -626    210   -466   -720    275    394     45     96    359    117   -369   -294   -249 
     -    -95 -12456  -3971   -894  -1115  -1246   -790      *      * 
    18   -370  -5058   -778  -1557  -2337  -1102   -788   1210  -2146   2211  -2475  -4544  -1693    983    193  -2110  -1519   -329   -740  -4947  1148
     -   -149   -500    233     43   -381    399    106   -626    210   -466   -720    275    394     45     96    359    117   -369   -294   -249 
     -    -93 -12361  -4000   -894  -1115  -1762   -504      *      * 
    19  -3132  -1078  -4531  -2814  -2767  -1872   5089  -5261  -3871  -3567  -4589  -4241  -1289   -832  -2520    406  -1734  -4979  -5741  -5178  1149
     -   -149   -500    233     43   -381    399    106   -626    210   -466   -720    275    394     45     96    359    117   -369   -294   -249 
     -      0 -12296 -13338   -894  -1115  -2562   -268      *      * 
    20  -1244  -5780  -1535  -2562  -6098  -1459   4110  -5847  -3530  -2258  -4870   3031  -2983  -1405   -267  -1164  -2246  -3505  -1604  -1522  1150
     -   -149   -500    233     43   -381    399    106   -626    210   -466   -720    275    394     45     96    359    117   -369   -294   -249 
     -     -1 -11939 -12981   -894  -1115   -200  -2952      *      * 
    21   -284  -1329  -1502  -1672  -1867   -597   2632  -1070    783  -1331   -948   -846  -1130    185   2614    179  -4050  -1802  -5756  -2681  1151
     -   -149   -500    233     43   -381    399    106   -626    210   -466   -720    275    394     45     96    359    117   -369   -294   -249 
     -     -1 -11794 -12836   -894  -1115   -299  -2418      *      * 
    22    923    865  -1762  -1624   -247   -522    816   -627  -1459   -125  -4309    368   1183    339   1282   -564   -741    173    528  -4765  1152
     -   -149   -500    233     43   -381    399    106   -626    210   -466   -720    275    394     45     96    359    117   -369   -294   -249 
     -     -1 -11660 -12703   -894  -1115   -701  -1378      *      * 
    23   -120  -3153    -28  -1747   -777    165   1435  -1798   -160   -147  -4158    -97   1011    361   1338    701   -349   -541   -496  -4658  1153
     -   -149   -500    233     43   -381    399    106   -626    210   -466   -720    275    394     45     96    359    117   -369   -294   -249 
     -     -1 -11611 -12653   -894  -1115   -701  -1378      *      * 
    24   -269    118    -81   -548     12    418    680  -3509   -515   -753  -4196  -1032   1658  -1048   1212    530   -611   -243  -5292    309  1154
     -      *      *      *      *      *      *      *      *      *      *      *      *      *      *      *      *      *      *      *      * 
     -      *      *      *      *      *      *      *      *      0 
//
